# Supplementary material for: Are Veterinary Costs and Socioeconomic Status Risk Factors for Companion Animal Relinquishment in the Republic of Korea?
Source: Animals (Basel). 2023 Nov 2;13(21):3406. doi: 10.3390/ani13213406 (PMC10647300; doi:10.3390/ani13213406)
Supplement: Supplementary file 1 [file animals-13-03406-s001.zip]

Archive with 1 entries (1 files):
- animals-2648353-supplementary.pdf
